# Supplementary material for: A platform-independent AI tumor lineage and site (ATLAS) classifier
Source: Commun Biol. 2024 Mar 13;7:314. doi: 10.1038/s42003-024-05981-5 (PMC10937974; doi:10.1038/s42003-024-05981-5)
Supplement: Supplementary file 2 — Supplementary Data 1 [file 42003_2024_5981_MOESM2_ESM.xlsx]

## Sheet: Cancer Site of Origin
Gene	Cancer Site of Origin	Shapley Value
FDXR	Adrenal Gland Cancer	4.5745
MAMSTR	Adrenal Gland Cancer	1.51758
CHGB	Adrenal Gland Cancer	0.808047
EDA	Adrenal Gland Cancer	0.493577
CYB5B	Adrenal Gland Cancer	0.327109
WASL	Adrenal Gland Cancer	0.321802
GPX8	Adrenal Gland Cancer	0.241815
SYT1	Adrenal Gland Cancer	0.188574
ZNF280B	Adrenal Gland Cancer	0.141832
HHEX	Adrenal Gland Cancer	0.0991031
GATA3	Bladder/Urinary Tract Cancer	0.794371
ARHGAP23	Bladder/Urinary Tract Cancer	0.7745
RPL39L	Bladder/Urinary Tract Cancer	0.421318
UPK3B	Bladder/Urinary Tract Cancer	0.325755
TWIST2	Bladder/Urinary Tract Cancer	0.266974
PPARG	Bladder/Urinary Tract Cancer	0.251536
KCNJ15	Bladder/Urinary Tract Cancer	0.219416
FCRLB	Bladder/Urinary Tract Cancer	0.218892
MIER2	Bladder/Urinary Tract Cancer	0.217162
HOXA4	Bladder/Urinary Tract Cancer	0.173323
TRPS1	Breast Cancer	2.98907
IRX5	Breast Cancer	1.38791
EFHD1	Breast Cancer	0.460394
PRLR	Breast Cancer	0.391006
MGP	Breast Cancer	0.363559
MEIS1	Breast Cancer	0.292613
GATA3	Breast Cancer	0.290332
NACA2	Breast Cancer	0.257209
SEX_MF_Male	Breast Cancer	0.224987
CDKL2	Breast Cancer	0.189719
GPM6A	CNS Cancer	3.04636
TES	CNS Cancer	1.2062
RAB11FIP1	CNS Cancer	1.14769
STAT6	CNS Cancer	0.617197
SLC1A3	CNS Cancer	0.438192
EPCAM	CNS Cancer	0.410549
KCNK5	CNS Cancer	0.273132
LTBR	CNS Cancer	0.229188
CTAGE9	CNS Cancer	0.154528
CLDND1	CNS Cancer	0.119068
CDKN2A	Cervical Cancer	1.08437
SEX_MF_Male	Cervical Cancer	1.07779
PRDM15	Cervical Cancer	0.364778
SFN	Cervical Cancer	0.36069
WDR17	Cervical Cancer	0.355869
LY6K	Cervical Cancer	0.279506
SYCP2	Cervical Cancer	0.269131
ZNF880	Cervical Cancer	0.224642
GSPT2	Cervical Cancer	0.204164
PITX1	Cervical Cancer	0.195491
RNF43	Colorectal Cancer	2.20349
GPR35	Colorectal Cancer	1.08993
ZNF512B	Colorectal Cancer	0.812015
HEPH	Colorectal Cancer	0.458349
NKD1	Colorectal Cancer	0.455543
C2orf74	Colorectal Cancer	0.323662
HOXA9	Colorectal Cancer	0.321392
PRSS3	Colorectal Cancer	0.25835
RAB34	Colorectal Cancer	0.23352
KRBA1	Colorectal Cancer	0.221706
RNLS	Gastroesophageal Cancer	0.782873
CTCFL	Gastroesophageal Cancer	0.765802
SNRPN	Gastroesophageal Cancer	0.527222
FKBP8	Gastroesophageal Cancer	0.491818
PRSS3	Gastroesophageal Cancer	0.399664
GNL3L	Gastroesophageal Cancer	0.284993
ZC3H13	Gastroesophageal Cancer	0.214724
CYP2S1	Gastroesophageal Cancer	0.186095
RGPD1	Gastroesophageal Cancer	0.152374
CDC26	Gastroesophageal Cancer	0.151871
ASGR1	HPB Cancer	2.9918
LDHB	HPB Cancer	0.67155
HHEX	HPB Cancer	0.545351
CYP3A5	HPB Cancer	0.426516
HOXD8	HPB Cancer	0.352989
AGTR1	HPB Cancer	0.343429
TFPI	HPB Cancer	0.322458
HOXA7	HPB Cancer	0.235671
CARD10	HPB Cancer	0.231915
GYS1	HPB Cancer	0.231059
PABPC3	Head and Neck Cancer	2.90777
S100A2	Head and Neck Cancer	0.817212
RPS7	Head and Neck Cancer	0.781681
KRT17	Head and Neck Cancer	0.596524
NACA2	Head and Neck Cancer	0.466745
FAT2	Head and Neck Cancer	0.434196
GJB5	Head and Neck Cancer	0.424633
TP63	Head and Neck Cancer	0.382118
SVIP	Head and Neck Cancer	0.357611
HOXB5	Head and Neck Cancer	0.218643
GALNT14	Kidney Cancer	2.81366
PAX8	Kidney Cancer	1.18719
DMGDH	Kidney Cancer	0.599344
ENPEP	Kidney Cancer	0.324312
WNK2	Kidney Cancer	0.280378
TMEM140	Kidney Cancer	0.253206
FDPS	Kidney Cancer	0.237702
SGK2	Kidney Cancer	0.232557
ST6GALNAC1	Kidney Cancer	0.216852
GAL3ST1	Kidney Cancer	0.212461
NAPSA	Lung Cancer	2.08536
SFTPD	Lung Cancer	1.63023
EBF3	Lung Cancer	0.406652
HOXA9	Lung Cancer	0.288967
BBC3	Lung Cancer	0.218654
SLC34A2	Lung Cancer	0.190919
PAX8	Lung Cancer	0.160025
S100A1	Lung Cancer	0.150537
C16orf89	Lung Cancer	0.128457
RAPGEF3	Lung Cancer	0.125538
CTNND1	Lymphoid Neoplasm	2.66544
PPP3CC	Lymphoid Neoplasm	1.60147
WASL	Lymphoid Neoplasm	0.797672
YAP1	Lymphoid Neoplasm	0.453195
ZC3H12D	Lymphoid Neoplasm	0.356011
CARD10	Lymphoid Neoplasm	0.301226
B3GNT5	Lymphoid Neoplasm	0.296826
PTGR1	Lymphoid Neoplasm	0.260168
ZNF92	Lymphoid Neoplasm	0.141821
ELMO1	Lymphoid Neoplasm	0.139498
NFE2	Myeloid Neoplasm	3.39156
YAP1	Myeloid Neoplasm	1.78538
SPN	Myeloid Neoplasm	1.25221
CARD8	Myeloid Neoplasm	0.512245
BTK	Myeloid Neoplasm	0.459622
DENND3	Myeloid Neoplasm	0.346958
E2F3	Myeloid Neoplasm	0.164755
ASTN2	Myeloid Neoplasm	0.106999
RC3H2	Myeloid Neoplasm	0.100137
LPCAT2	Myeloid Neoplasm	0.0705168
ATP6V1B1	Ovarian Cancer	1.41938
PAX8	Ovarian Cancer	1.20515
MEIS1	Ovarian Cancer	0.821249
P2RY14	Ovarian Cancer	0.668227
CLIC5	Ovarian Cancer	0.484359
SEX_MF_Male	Ovarian Cancer	0.414802
HOXA11	Ovarian Cancer	0.373391
IL3RA	Ovarian Cancer	0.3531
BBC3	Ovarian Cancer	0.268708
LYPLAL1	Ovarian Cancer	0.257294
CHGB	PNS Cancer	5.32745
TERF2IP	PNS Cancer	1.52347
NAP1L5	PNS Cancer	0.785841
SYT1	PNS Cancer	0.305145
RHOV	PNS Cancer	0.188707
CYB561	PNS Cancer	0.129972
GRHL3	PNS Cancer	0.0850673
CRB3	PNS Cancer	0.0763392
BSCL2	PNS Cancer	0.0663593
SLC34A2	PNS Cancer	0.066032
NKX3_1	Prostate Cancer	6.11357
SLC45A3	Prostate Cancer	0.905355
STEAP2	Prostate Cancer	0.613236
HOXA9	Prostate Cancer	0.0960251
KLF15	Prostate Cancer	0.0737465
TFRC	Prostate Cancer	0.0678988
ETV5	Prostate Cancer	0.046249
HSD17B4	Prostate Cancer	0.046112
ATP2C2	Prostate Cancer	0.0439258
FXYD6	Prostate Cancer	-0.0416758
TBC1D16	Skin Cancer	1.84006
SNCA	Skin Cancer	1.11533
AP1S2	Skin Cancer	0.613239
MMP17	Skin Cancer	0.547546
KRT8	Skin Cancer	0.421116
RAB38	Skin Cancer	0.326529
PLOD3	Skin Cancer	0.303549
TSPAN10	Skin Cancer	0.299642
SH3TC2	Skin Cancer	0.288946
ARMC9	Skin Cancer	0.257949
MARVELD2	Soft Tissue/Bone Cancer	1.96659
NACA2	Soft Tissue/Bone Cancer	1.06552
EPCAM	Soft Tissue/Bone Cancer	0.991396
SYDE1	Soft Tissue/Bone Cancer	0.71629
CRB3	Soft Tissue/Bone Cancer	0.49561
PABPC3	Soft Tissue/Bone Cancer	0.412958
COL5A2	Soft Tissue/Bone Cancer	0.283604
ONECUT2	Soft Tissue/Bone Cancer	0.235707
TBX18	Soft Tissue/Bone Cancer	0.214954
HOXD8	Soft Tissue/Bone Cancer	0.148893
PHC1	Testicular Cancer	6.82494
SALL4	Testicular Cancer	0.4646
NRBP1	Testicular Cancer	0.412138
RGPD1	Testicular Cancer	0.241669
CYP2S1	Testicular Cancer	0.100324
GPX2	Testicular Cancer	0.0843158
TMEM37	Testicular Cancer	0.0663344
CREBL2	Testicular Cancer	0.061292
FCRLB	Testicular Cancer	0.0501882
NTRK3	Testicular Cancer	0.0485989
PRSS16	Thymus Cancer	2.93137
SH3TC1	Thymus Cancer	2.39784
ZDHHC9	Thymus Cancer	1.25687
WNK2	Thymus Cancer	0.769223
RPL30	Thymus Cancer	0.393146
GGT5	Thymus Cancer	0.231278
SIX1	Thymus Cancer	0.22267
MTA2	Thymus Cancer	0.170512
CYP1B1	Thymus Cancer	0.100248
TTYH2	Thymus Cancer	0.0443123
TG	Thyroid Cancer	5.7337
PAX8	Thyroid Cancer	0.939676
HHEX	Thyroid Cancer	0.579712
C16orf89	Thyroid Cancer	0.273185
HOXA7	Thyroid Cancer	0.154246
SNRPN	Thyroid Cancer	0.139764
PRAME	Thyroid Cancer	0.107573
MEIS1	Thyroid Cancer	0.0803214
ID4	Thyroid Cancer	0.061262
NRARP	Thyroid Cancer	-0.0437938
MSX1	Uterine Cancer	1.97768
PAX8	Uterine Cancer	1.27027
LYPLAL1	Uterine Cancer	1.12483
DLX5	Uterine Cancer	0.356863
TMEM101	Uterine Cancer	-0.308764
LGALS9C	Uterine Cancer	0.208781
C2orf74	Uterine Cancer	0.208353
GSPT2	Uterine Cancer	0.186819
HOXA11	Uterine Cancer	0.179601
SLC29A4	Uterine Cancer	0.176977

## Sheet: Cancer Lineage
Gene	Cancer Lineage	Shapley Value
CLDN3	Adenocarcinoma	0.706257
RBM47	Adenocarcinoma	0.360527
SH3BP1	Adenocarcinoma	0.337691
LLGL1	Adenocarcinoma	0.319157
NFIX	Adenocarcinoma	0.260609
SHANK2	Adenocarcinoma	0.177739
RNASE4	Adenocarcinoma	0.155088
KRT18	Adenocarcinoma	0.136088
CARD10	Adenocarcinoma	0.118256
MLLT11	Adenocarcinoma	0.11052
PHC1	Germ Cell Tumor	4.38647
SALL4	Germ Cell Tumor	1.45847
TET1	Germ Cell Tumor	1.13322
FBXL17	Germ Cell Tumor	1.01422
PLXNB3	Germ Cell Tumor	0.207437
CYB5B	Germ Cell Tumor	0.156028
PHYH	Germ Cell Tumor	0.0732857
IFFO1	Germ Cell Tumor	0.0722726
FBLN1	Germ Cell Tumor	0.0713974
C19orf44	Germ Cell Tumor	0.0451901
GPM6A	Glioma	2.50432
RAB11FIP1	Glioma	1.83596
TES	Glioma	1.17069
SLC1A3	Glioma	0.917336
STAT6	Glioma	0.657587
EPCAM	Glioma	0.226957
MLLT11	Glioma	0.180422
LTBR	Glioma	0.160075
SEMA5A	Glioma	0.126457
LLGL1	Glioma	0.109139
TJP1	Lymphoid/Myeloid Neoplasm	3.23496
AMOTL2	Lymphoid/Myeloid Neoplasm	1.56192
TSPAN6	Lymphoid/Myeloid Neoplasm	1.07935
NFATC3	Lymphoid/Myeloid Neoplasm	0.303618
ELMO1	Lymphoid/Myeloid Neoplasm	0.272814
CDKAL1	Lymphoid/Myeloid Neoplasm	0.202276
SELPLG	Lymphoid/Myeloid Neoplasm	0.196293
PTER	Lymphoid/Myeloid Neoplasm	0.190758
SNAP23	Lymphoid/Myeloid Neoplasm	0.186543
FGD3	Lymphoid/Myeloid Neoplasm	0.14197
MITF	Melanoma	2.76306
ETV5	Melanoma	1.08055
SERPINE2	Melanoma	0.589826
SNCA	Melanoma	0.583568
BACE2	Melanoma	0.525588
S100B	Melanoma	0.336736
TBC1D16	Melanoma	0.219173
TSPAN10	Melanoma	0.213264
MEST	Melanoma	0.189505
EDNRB	Melanoma	0.162053
CHGB	Neuroepithelial Cancer	5.7835
BSCL2	Neuroepithelial Cancer	1.69373
CDH1	Neuroepithelial Cancer	0.446417
MLLT11	Neuroepithelial Cancer	0.252014
SYT1	Neuroepithelial Cancer	0.204645
CLDN3	Neuroepithelial Cancer	0.0775757
SFN	Neuroepithelial Cancer	0.0651652
HOXD8	Neuroepithelial Cancer	0.0588795
EMILIN1	Neuroepithelial Cancer	0.0198072
EMP2	Neuroepithelial Cancer	0.0185584
TWIST1	Sarcoma	1.13285
PCOLCE	Sarcoma	0.558727
ZNF90	Sarcoma	0.551869
NACA2	Sarcoma	0.461378
TTC22	Sarcoma	0.412103
PABPC3	Sarcoma	0.366419
HOXD8	Sarcoma	0.320348
HOXA9	Sarcoma	0.253992
FLNC	Sarcoma	0.198129
MXRA8	Sarcoma	0.197381
TP63	Squamous Cell Carcinoma	1.43069
SFN	Squamous Cell Carcinoma	0.418618
GNA15	Squamous Cell Carcinoma	0.408155
SEMA4G	Squamous Cell Carcinoma	0.307988
HGD	Squamous Cell Carcinoma	0.295988
ALG1L	Squamous Cell Carcinoma	0.181859
FBXO16	Squamous Cell Carcinoma	0.175569
ANXA8	Squamous Cell Carcinoma	0.174783
TRIM29	Squamous Cell Carcinoma	0.14857
CORO2A	Squamous Cell Carcinoma	0.126901

## Sheet: Cancer Site of Origin - Mets
Gene	Cancer Site of Origin	Shapley Value
FDXR	Adrenal Gland Cancer	4.31082
MAMSTR	Adrenal Gland Cancer	0.997315
CHGB	Adrenal Gland Cancer	0.806394
WASL	Adrenal Gland Cancer	-0.680057
EDA	Adrenal Gland Cancer	0.397157
GPX8	Adrenal Gland Cancer	0.251672
CYB5B	Adrenal Gland Cancer	0.174913
DNAJB12	Adrenal Gland Cancer	0.167902
ZNF280B	Adrenal Gland Cancer	-0.154385
ROMO1	Adrenal Gland Cancer	-0.122015
IRX5	Breast Cancer	1.6759
TRPS1	Breast Cancer	1.04482
GATA3	Breast Cancer	0.495346
EFHD1	Breast Cancer	0.456246
MGP	Breast Cancer	0.375261
PRLR	Breast Cancer	0.369197
NACA2	Breast Cancer	0.272421
SEX_MF_Male	Breast Cancer	0.233317
MEIS1	Breast Cancer	0.176543
CDKL2	Breast Cancer	0.157883
PITX1	Cervical Cancer	1.41271
SEX_MF_Male	Cervical Cancer	1.3142
CDKN2A	Cervical Cancer	1.25061
TTYH2	Cervical Cancer	-0.508302
TM4SF18	Cervical Cancer	-0.396403
SFN	Cervical Cancer	-0.364747
TBC1D16	Cervical Cancer	-0.349865
LY6K	Cervical Cancer	0.349411
WDR17	Cervical Cancer	0.342498
ZNF880	Cervical Cancer	-0.309845
RNF43	Colorectal Cancer	2.03348
GPR35	Colorectal Cancer	0.831851
ZNF512B	Colorectal Cancer	0.792444
C2orf74	Colorectal Cancer	-0.469504
NKD1	Colorectal Cancer	0.442976
HOXA9	Colorectal Cancer	0.354337
HEPH	Colorectal Cancer	0.315462
KRBA1	Colorectal Cancer	0.283427
GATM	Colorectal Cancer	-0.254906
PRSS3	Colorectal Cancer	0.227632
PRSS3	Gastroesophageal Cancer	1.34915
FKBP8	Gastroesophageal Cancer	-0.877055
SNRPN	Gastroesophageal Cancer	0.639902
KLHL11	Gastroesophageal Cancer	-0.40789
RGPD1	Gastroesophageal Cancer	-0.296735
GNL3L	Gastroesophageal Cancer	-0.246303
CTCFL	Gastroesophageal Cancer	0.242836
ZC3H13	Gastroesophageal Cancer	-0.20676
RNLS	Gastroesophageal Cancer	0.192041
PDS5B	Gastroesophageal Cancer	-0.184858
CYP3A5	HPB Cancer	0.433069
AGTR1	HPB Cancer	0.27159
SLC4A5	HPB Cancer	0.197577
HOXA7	HPB Cancer	0.190497
ZNF681	HPB Cancer	0.190295
TFPI	HPB Cancer	0.183164
RBP4	HPB Cancer	0.167865
CARD10	HPB Cancer	-0.165929
PTPRH	HPB Cancer	0.151532
LDHB	HPB Cancer	0.144433
GJB5	Head and Neck Cancer	1.51937
RPS7	Head and Neck Cancer	1.48585
PABPC3	Head and Neck Cancer	-0.718612
S100A2	Head and Neck Cancer	-0.576766
SVIP	Head and Neck Cancer	0.52501
KRT17	Head and Neck Cancer	0.47776
NACA2	Head and Neck Cancer	-0.466113
TP63	Head and Neck Cancer	-0.326738
MED27	Head and Neck Cancer	-0.289155
RC3H2	Head and Neck Cancer	-0.228396
GALNT14	Kidney Cancer	2.84876
PAX8	Kidney Cancer	1.31695
DMGDH	Kidney Cancer	0.640756
GAL3ST1	Kidney Cancer	0.477032
FDPS	Kidney Cancer	-0.295659
TMEM140	Kidney Cancer	0.266723
ST6GALNAC1	Kidney Cancer	0.224457
SGK2	Kidney Cancer	0.218456
GLS	Kidney Cancer	0.183676
RTN4	Kidney Cancer	0.18313
NAPSA	Lung Cancer	3.02892
SFTPD	Lung Cancer	0.36078
HOXA9	Lung Cancer	0.322149
EBF3	Lung Cancer	0.300008
SLC34A2	Lung Cancer	0.162653
ERCC5	Lung Cancer	0.152465
PAX8	Lung Cancer	0.147322
PABPC3	Lung Cancer	-0.129743
TXNRD1	Lung Cancer	-0.122713
NSUN2	Lung Cancer	-0.11744
CTNND1	Lymphoid Neoplasm	1.44198
WASL	Lymphoid Neoplasm	1.02377
ZC3H12D	Lymphoid Neoplasm	0.899093
YAP1	Lymphoid Neoplasm	0.466185
GABRE	Lymphoid Neoplasm	-0.413415
RPL7	Lymphoid Neoplasm	-0.259297
PPP3CC	Lymphoid Neoplasm	0.205919
TCF19	Lymphoid Neoplasm	-0.179966
KLHL6	Lymphoid Neoplasm	0.127147
B3GNT5	Lymphoid Neoplasm	0.126712
ATP6V1B1	Ovarian Cancer	1.7529
MEIS1	Ovarian Cancer	0.838451
PAX8	Ovarian Cancer	0.69331
P2RY14	Ovarian Cancer	-0.506477
CLIC5	Ovarian Cancer	0.428278
SEX_MF_Male	Ovarian Cancer	0.383528
HOXA11	Ovarian Cancer	0.339529
LYPLAL1	Ovarian Cancer	0.284894
MRPL3	Ovarian Cancer	0.232865
BBC3	Ovarian Cancer	-0.223767
NKX3_1	Prostate Cancer	6.02196
SLC45A3	Prostate Cancer	0.905355
STEAP2	Prostate Cancer	0.613236
HOXA9	Prostate Cancer	0.0960251
KLF15	Prostate Cancer	0.0737465
CABYR	Prostate Cancer	-0.0712343
TFRC	Prostate Cancer	0.0678988
HOXB8	Prostate Cancer	-0.0622255
ETV5	Prostate Cancer	0.046249
HSD17B4	Prostate Cancer	0.046112
SNCA	Skin Cancer	1.30644
AP1S2	Skin Cancer	0.705336
MMP17	Skin Cancer	0.434267
KRT8	Skin Cancer	0.421923
PLOD3	Skin Cancer	0.337176
RAB38	Skin Cancer	0.30623
SH3TC2	Skin Cancer	0.282592
TSPAN10	Skin Cancer	0.271814
HPS5	Skin Cancer	0.252471
ZNF697	Skin Cancer	0.25179
MARVELD2	Soft Tissue/Bone Cancer	1.16186
EPCAM	Soft Tissue/Bone Cancer	1.01132
NACA2	Soft Tissue/Bone Cancer	-0.586885
SYDE1	Soft Tissue/Bone Cancer	0.480044
FHDC1	Soft Tissue/Bone Cancer	0.41367
CRB3	Soft Tissue/Bone Cancer	0.341006
ONECUT2	Soft Tissue/Bone Cancer	0.310125
TBX18	Soft Tissue/Bone Cancer	0.232634
ZNF677	Soft Tissue/Bone Cancer	0.17337
PABPC3	Soft Tissue/Bone Cancer	-0.16719
PRSS16	Thymus Cancer	1.28277
GGT5	Thymus Cancer	-1.27974
ZDHHC9	Thymus Cancer	1.12092
SH3TC1	Thymus Cancer	-0.651174
WNK2	Thymus Cancer	0.55766
SIX1	Thymus Cancer	0.370753
RPL30	Thymus Cancer	-0.257016
CYP1B1	Thymus Cancer	0.186802
TP73	Thymus Cancer	0.0534559
HOXA11	Thymus Cancer	-0.0515931
TG	Thyroid Cancer	5.71915
PAX8	Thyroid Cancer	0.884297
HHEX	Thyroid Cancer	0.550115
C16orf89	Thyroid Cancer	0.273185
HOXA7	Thyroid Cancer	0.154246
SNRPN	Thyroid Cancer	0.124297
PRAME	Thyroid Cancer	0.107573
MEIS1	Thyroid Cancer	0.0803214
ID4	Thyroid Cancer	0.061262
NRARP	Thyroid Cancer	-0.0539723
MSX1	Uterine Cancer	1.5362
PAX8	Uterine Cancer	1.43853
DLX5	Uterine Cancer	0.80887
TMEM101	Uterine Cancer	-0.515271
LYPLAL1	Uterine Cancer	0.27137
ADAMTS1	Uterine Cancer	-0.233535
GSPT2	Uterine Cancer	0.174214
PRAME	Uterine Cancer	0.15311
C2orf74	Uterine Cancer	-0.143102
HOXA11	Uterine Cancer	0.140753

## Sheet: Cancer Lineage - Mets
Gene	Cancer Lineage	Shapley Value
CLDN3	Adenocarcinoma	0.824345
SH3BP1	Adenocarcinoma	0.285202
LLGL1	Adenocarcinoma	0.261014
NFIX	Adenocarcinoma	0.257254
RBM47	Adenocarcinoma	0.207034
CARD10	Adenocarcinoma	-0.144136
TRIM16	Adenocarcinoma	0.135678
KRT18	Adenocarcinoma	0.132282
HGD	Adenocarcinoma	0.122273
TP63	Adenocarcinoma	0.0957324
TJP1	Lymphoid/Myeloid Neoplasm	1.7411
TSPAN6	Lymphoid/Myeloid Neoplasm	1.28483
IL21R	Lymphoid/Myeloid Neoplasm	0.776205
PTER	Lymphoid/Myeloid Neoplasm	-0.284917
HSPB11	Lymphoid/Myeloid Neoplasm	-0.270671
CD48	Lymphoid/Myeloid Neoplasm	0.244298
ELMO1	Lymphoid/Myeloid Neoplasm	0.187676
MTHFD1L	Lymphoid/Myeloid Neoplasm	-0.184143
SELPLG	Lymphoid/Myeloid Neoplasm	0.177747
FGD3	Lymphoid/Myeloid Neoplasm	0.162486
MITF	Melanoma	2.80086
ETV5	Melanoma	1.08096
SERPINE2	Melanoma	0.696803
SNCA	Melanoma	0.525114
BACE2	Melanoma	0.515374
S100B	Melanoma	0.337969
TBC1D16	Melanoma	0.220486
TSPAN10	Melanoma	0.21252
MEST	Melanoma	0.189505
DUSP4	Melanoma	0.183374
TWIST1	Sarcoma	0.706409
RAB23	Sarcoma	0.607378
ZNF90	Sarcoma	-0.539483
PCOLCE	Sarcoma	0.400025
NACA2	Sarcoma	-0.301805
PABPC3	Sarcoma	-0.299214
TTC22	Sarcoma	0.285812
HOXD8	Sarcoma	0.248046
TMEM101	Sarcoma	-0.225766
LOXL1	Sarcoma	0.212451
TP63	Squamous Cell Carcinoma	1.57423
SFN	Squamous Cell Carcinoma	0.383693
GNA15	Squamous Cell Carcinoma	0.310494
SEMA4G	Squamous Cell Carcinoma	0.277133
NR5A2	Squamous Cell Carcinoma	0.230927
ALG1L	Squamous Cell Carcinoma	0.195105
LY6K	Squamous Cell Carcinoma	0.167515
NFATC3	Squamous Cell Carcinoma	0.13829
TRIM29	Squamous Cell Carcinoma	0.137842
FBXO16	Squamous Cell Carcinoma	0.1142
